# Supplementary material for: Canopy nitrogen addition enhance the photosynthetic rate of canopy species by improving leaf hydraulic conductivity in a subtropical forest
Source: Front Plant Sci. 2022 Aug 5;13:942851. doi: 10.3389/fpls.2022.942851 (PMC9389171; doi:10.3389/fpls.2022.942851)
Supplement: Supplementary file 1 [file Table_1.xls]

## Sheet: metadata
	An: Photosynthetic rate
	Kleaf: Leaf hydraulic conductivity
	LT: Leaf thickness
	SA: Stomatal area
	SD: Stomatal density
	SE: Standard Error

## Sheet: Original data
Species	Treatments	An (mmol.m-2.s-1)	SE	Kleaf (mmol.m-2.s-1.MPa-1)	SE	LT (μm)	SE	SA(10-10.m2)	SE	SD(108.m-2)	SE
CC	CK	2.9	0.228	3.26699	0.206	174.87	18.541	3.07348	0.131	3	0.251
	CN	3.5625	0.291	4.88555	0.54	138.56	13.943	3.78964	0.229	2.5625	0.331
	UN	3.14514	0.308	3.54486	0.334	151.93	18.286	3.34126	0.343	2.54514	0.343
SS	CK	3.40694	0.342	4.92258	0.471	194.12	10.743	3.34412	0.16	4.00694	0.663
	CN	4.48333	0.291	7.30058	0.574	161.74	16.914	3.86826	0.377	3.08333	0.286
	UN	3.79444	0.177	5.73837	0.214	183.78	19.886	3.50666	0.246	3.49444	0.366
AQ	CK	0.66667	0.131	5.73484	0.411	170.46	8.457	3.99987	0.217	0.866667	0.229
	CN	0.75	0.08	5.45049	0.342	174.36	14.4	4.3733	0.4	0.75	0.171
	UN	0.82639	0.097	5.94516	0.223	166.12	26.057	4.39928	0.274	0.783889	0.263
BC	CK	3	0.274	4.92628	0.429	84.1	15.086	1.33018	0.251	2.6	0.366
	CN	3.25	0.205	5.50023	0.343	89.94	18.743	1.45342	0.269	2.25	0.401
	UN	2.7	0.422	4.95267	0.274	90.02	17.371	1.33347	0.257	2	0.322
